# Supplementary material for: Evaluating the use of large language models to provide clinical recommendations in the Emergency Department
Source: Nat Commun. 2024 Oct 8;15:8236. doi: 10.1038/s41467-024-52415-1 (PMC11461960; doi:10.1038/s41467-024-52415-1)
Supplement: Supplementary file 4 — Source data [file 41467_2024_52415_MOESM4_ESM.xlsx]

## Sheet: Sheet1
Model	Task	Prompt	Accuracy
GPT-3.5-turbo	Admission status	Physician	0.834
GPT-3.5-turbo	Admission status	Prompt A	0.285
GPT-3.5-turbo	Admission status	Prompt B	0.482
GPT-3.5-turbo	Admission status	Prompt C	0.519
GPT-3.5-turbo	Admission status	Prompt D	0.525
GPT-3.5-turbo	Radiological Investigation Status	Physician	0.788
GPT-3.5-turbo	Radiological Investigation Status	Prompt A	0.675
GPT-3.5-turbo	Radiological Investigation Status	Prompt B	0.7
GPT-3.5-turbo	Radiological Investigation Status	Prompt C	0.706
GPT-3.5-turbo	Radiological Investigation Status	Prompt D	0.702
GPT-3.5-turbo	Antibiotic prescription status	Physician	0.782
GPT-3.5-turbo	Antibiotic prescription status	Prompt A	0.348
GPT-3.5-turbo	Antibiotic prescription status	Prompt B	0.393
GPT-3.5-turbo	Antibiotic prescription status	Prompt C	0.39
GPT-3.5-turbo	Antibiotic prescription status	Prompt D	0.431
GPT-4-turbo	Admission status	Physician	0.834
GPT-4-turbo	Admission status	Prompt A	0.431
GPT-4-turbo	Admission status	Prompt B	0.548
GPT-4-turbo	Admission status	Prompt C	0.577
GPT-4-turbo	Admission status	Prompt D	0.535
GPT-4-turbo	Radiological Investigation Status	Physician	0.788
GPT-4-turbo	Radiological Investigation Status	Prompt A	0.744
GPT-4-turbo	Radiological Investigation Status	Prompt B	0.745
GPT-4-turbo	Radiological Investigation Status	Prompt C	0.739
GPT-4-turbo	Radiological Investigation Status	Prompt D	0.744
GPT-4-turbo	Antibiotic prescription status	Physician	0.782
GPT-4-turbo	Antibiotic prescription status	Prompt A	0.817
GPT-4-turbo	Antibiotic prescription status	Prompt B	0.831
GPT-4-turbo	Antibiotic prescription status	Prompt C	0.832
GPT-4-turbo	Antibiotic prescription status	Prompt D	0.832
